# Supplementary material for: The Evolution of IL6-IL6R-JAK-STAT Signaling Pathway in Metazoan
Source: Biology (Basel). 2026 May 9;15(10):753. doi: 10.3390/biology15100753 (PMC13203501; doi:10.3390/biology15100753)
Supplement: Supplementary file 1 [file biology-15-00753-s001.zip]

Archive with 1 entries (1 files):
- biology-4253025-supplementary.pdf
